# Supplementary material for: Irrigation Ponds as Sources of Antimicrobial-Resistant Bacteria in Agricultural Areas with Intensive Use of Poultry Litter
Source: Antibiotics (Basel). 2022 Nov 18;11(11):1650. doi: 10.3390/antibiotics11111650 (PMC9686582; doi:10.3390/antibiotics11111650)
Supplement: Supplementary file 1 [file antibiotics-11-01650-s001.zip]

Archive with 1 entries (1 files):
- antibiotics-1992030-supplementary.pdf
